# Supplementary material for: LIMA1-alpha staining predicts curative intent surgery response in HPV negative head and neck cancer
Source: EMBO Mol Med. 2025 Jul 17;17(8):2095–114. doi: 10.1038/s44321-025-00266-8 (PMC12340046; doi:10.1038/s44321-025-00266-8)
Supplement: Supplementary file 3 — Source data Fig. 2 [file 44321_2025_266_MOESM3_ESM.zip]

Archive with 4 entries (3 files):
- Figure2/
- Figure2/Figure 2 LIMA1 IHC.zip
- Figure2/LIMA1 follow-up data to EMBO Mol Med.xlsx
- Figure2/Western_blots_images_to_LIMA1_publication.zip
