# Supplementary material for: LIMA1-alpha staining predicts curative intent surgery response in HPV negative head and neck cancer
Source: EMBO Mol Med. 2025 Jul 17;17(8):2095–114. doi: 10.1038/s44321-025-00266-8 (PMC12340046; doi:10.1038/s44321-025-00266-8)
Supplement: Supplementary file 3 — Source data Fig. 2 [file 44321_2025_266_MOESM3_ESM.zip › Figure2/LIMA1 follow-up data to EMBO Mol Med.xlsx]

## Sheet: Taul1
HNSCC ID	HNSCC origing	Gender	Age	T	N	M	p16	Follow-up	Alive 0/1	Reason of death	Metastases	Distant metastasis within 2 years
#1	Mandibule	Male	62	2	0	0	0	724	1		0	0
#2	Tongue	Female	55	3	0	0	2	658	1		0	0
#3	Mandibule	Female	63	2	0	0	2	614	1		0	0
#4	Cheek	Male	70	2	0	0	2	787	1		0	0
#5	Maxillary sinus	Male	73	4	0	0	0	745	1		0	0
#6	Mandibule	Female	88	4	0	0	2	744	1		0	0
#7	Tongue	Male	58	3	1	0	2	931	1		1	0
#8	Tongue	Male	44	3	2	0	2	737	1		1	0
#9	Base of mouth	Male	51	3	2	0	0	648	1		1	0
#10	Tongue	Female	96	3	0	0	0	134	0	1	1	0
#11	Tongue	Male	65	2	1	0	2	447	0	1	1	0
#12	Mandibule	Female	88	4	1	0	0	223	0	1	1	0
#13	Tongue	Female	70	2	2	0	0	197	0	1	1	1
#14	Tongue	Female	54	3	0	0	2	266	0	1	1	1
#15	Tongue	Female	80	2	0	0	0	315	0	1	1	1
