# Supplementary material for: LIMA1-alpha staining predicts curative intent surgery response in HPV negative head and neck cancer
Source: EMBO Mol Med. 2025 Jul 17;17(8):2095–114. doi: 10.1038/s44321-025-00266-8 (PMC12340046; doi:10.1038/s44321-025-00266-8)
Supplement: Supplementary file 4 — Source data Fig. 4 [file 44321_2025_266_MOESM4_ESM.zip › Figure4 2/Figure 4 B C E F H I and K numerical data .xlsx]

## Sheet: 4B
Tumor area (a.u.) UT-SCC14
CTRL	siLIMA1
30610.1	20734.2
93087.3	54872.2
20111	48503
15727.6	6992.38
15780.4	11270.2
15157.2	13234.8
8809.12	42809.8
32912.8	32384.6
	73990.3

## Sheet: 4C
Invaded Cells UT-SCC14
CTRL	siLIMA1
5	0
0	0
4	0
13	1
2	1
2	0
4	3
2	1
	2

## Sheet: 4E
Tumor area (a.u.) HNSCC16#
siSCR	siLIMA1
461	582
451	0
85	514
0	222
1126	328
591	141
230	493
603	140
548	487
0	391
0	166
	209
	239
	524
	85

## Sheet: 4F
Invaded Cells HNSCC16#
siSCR	siLIMA1
6	5
6	0
3	2
0	1
4	0
4	0
2	1
5	0
0	0
0	2
0	0
	0
	0
	0
	0
	2
	1
	0
	1
	0

## Sheet: 4H
Tumor Area (a.u.) HNSCC17#
DOX-	DOX+
7101	2984
6826	11886
5617	2685
5624	8612
4114	11298
7588	6519
4575	6223
6692	9003
11144	5822
17294	8404
3859	5518
5542	9159
6703	5963
6448	3326
10526	2343
8101	8769
5655
10799
6798
7993
6118
5960
4430
4593
8832
5379
9583
2303
5114
1972
7015
7337
9749
6884
12504
3551
5645
8997
13235
18724

## Sheet: 4I
Invaded Cells HNSCC17#
DOX-	DOX+
0	0
1	4
2	5
0	10
3	6
0	4
0	0
0	2
2	1
2	3
0	5
0	1
0	4
2	4
0	0
1	17
4	2
2
3
3
0
3
1
5
2
4
1
2
0
3
4
2
0
1
1
0
0
0
2
0

## Sheet: 4K
	SCR	SCR	SCR	SCR	SCR	SCR	SCR	SCR	siLIMA1	siLIMA1	siLIMA1	siLIMA1	siLIMA1	siLIMA1	siLIMA1	siLIMA1
VIMENTIN	1	1			1	1	1	1	0.336098	0.545735			0.525503	0.860943	0.620599
